# Supplementary material for: Phenotypic and Genotypic Traits of Vancomycin-Resistant Enterococci from Healthy Food-Producing Animals
Source: Microorganisms. 2020 Feb 15;8(2):261. doi: 10.3390/microorganisms8020261 (PMC7074742; doi:10.3390/microorganisms8020261)
Supplement: Supplementary file 1 [file microorganisms-08-00261-s001.zip]

Archive with 3 entries (2 files):
- Supplementary Material.xlsx
- __MACOSX/
- __MACOSX/._Supplementary Material.xlsx
