# Supplementary material for: Phenotypic and Genotypic Traits of Vancomycin-Resistant Enterococci from Healthy Food-Producing Animals
Source: Microorganisms. 2020 Feb 15;8(2):261. doi: 10.3390/microorganisms8020261 (PMC7074742; doi:10.3390/microorganisms8020261)
Supplement: Supplementary file 1 [file microorganisms-08-00261-s001.zip › Supplementary Material.xlsx]

## Sheet: Table S1
Phenotypic and genotypic traits of vancomycin resistant enterococci from healthy food producing animals
Valerie Wist, Marina Morach, Marianne Schneeberger, Nicole Cernela, Marc J.A. Stevens, Katrin Zurfluh, Roger Stephan, Magdalena Nüesch-Inderbinen
Microorganisms 2020, 8, x.
Table S1: Minimal inhibitory concentrations (MICs) given in µg/ml of antimicrobial agents for 23 vancomycin resistant Enterococcus spp. isolated from healthy cattle, pigs, and poultry
			Antimicrobial
Host	Strain	Species	Penicillin G	Colistin	Ampicillin	Florfenicol	Amoxicillin/clavulanic acid	Tiamulin	Ceftiofur	Tilmicosin	Cephalothin	Tulathro-mycin	Erythromycin	Tetracycline	Gentamicin	Trimethoprim/ sulfamethoxazol	Spectino-mycin	Enrofloxacin
Cattle	R227	E. faecalis	2	>2	1	4	≤2/1	>32	>4	>16	>16	8	0.5	1	>8	>2/38	>64	1
Pig	Sw253	E. faecium	>8	>2	4	2	≤2/1	>32	>4	16	>16	4	4	>8	>8	>2/38	>64	1
Pig	Sw245	E. faecium	>8	>2	4	2	≤2/1	>32	>4	16	>16	4	4	>8	>8	>2/38	>64	1
Pig	Sw290	E. faecium	>8	>2	4	2	≤2/1	>32	>4	>16	>16	4	4	>8	>8	>2/38	>64	1
Pig	Sw292	E. faecium	>8	>2	4	2	≤2/1	>32	>4	16	>16	4	4	>8	8	>2/38	>64	1
Pig	Sw342	E. faecium	>8	>2	4	2	≤2/1	>32	>4	16	>16	4	>4	>8	>8	>2/38	>64	1
Pig	Sw348	E. faecium	>8	>2	4	2	≤2/1	>32	>4	16	>16	2	4	>8	>8	>2/38	>64	1
Poultry	GH14	E. faecium	>8	>2	4	2	≤2/1	>32	4	16	>16	2	2	0.5	>8	>2/38	>64	1
Poultry	GH24	E. faecium	8	>2	2	2	≤2/1	>32	>4	>16	>16	2	>4	0.5	>8	>2/38	>64	1
Poultry	GH32	E. faecium	8	>2	2	2	≤2/1	>32	>4	>16	>16	4	>4	0.5	>8	>2/38	>64	1
Poultry	GH58	E. faecium	8	>2	2	2	≤2/1	>32	>4	≤0.5	>16	4	>4	0.5	8	>2/38	>64	1
Poultry	GH76	E. faecium	8	>2	2	2	≤2/1	>32	>4	>16	>16	4	>4	0.5	>8	>2/38	>64	1
Poultry	GH98	E. faecium	8	>2	2	2	≤2/1	>32	>4	16	>16	2	2	0.5	>8	>2/38	>64	1
Poultry	GH27	E. durans	8	>2	2	4	≤2/1	>32	>4	>16	>16	2	≤0.125	>8	8	>2/38	>64	1
Poultry	GH29	E. durans	8	>2	2	4	≤2/1	>32	>4	>16	>16	>64	>4	>8	8	>2/38	>64	1
Poultry	GH34	E. durans	8	>2	2	4	≤2/1	>32	>4	>16	>16	>64	>4	>8	8	>2/38	>64	1
Poultry	GH44	E. durans	8	>2	2	4	≤2/1	>32	>4	>16	>16	>64	>4	>8	4	>2/38	>64	1
Poultry	GH48	E. durans	4	>2	1	4	≤2/1	>32	>4	>16	>16	>64	>4	>8	4	>2/38	>64	1
Poultry	GH50	E. durans	2	>2	1	8	≤2/1	>32	>4	>16	>16	>64	>4	>8	8	>2/38	>64	1
Poultry	GH61	E. durans	8	>2	2	4	≤2/1	>32	>4	>16	>16	2	≤0.125	>8	4	>2/38	>64	1
Poultry	GH63	E. durans	8	>2	4	4	≤2/1	>32	>4	>16	>16	>64	>4	>8	8	>2/38	>64	0.5
Poultry	GH73	E. durans	8	>2	2	4	≤2/1	>32	>4	>16	>16	>64	>4	>8	8	>2/38	>64	>1
Poultry	GH102	E. durans	4	>2	1	4	≤2/1	>32	>4	>16	>16	≤1	≤0.125	>8	8	>2/38	>64	>1
